# Supplementary material for: A new species of Websterinereis from the Gulf of California and redescription of Websterinereis foli (Fauvel, 1930) (Annelida, Nereididae)
Source: Zookeys. 2016 Sep 1;(614):15–26. doi: 10.3897/zookeys.614.8843 (PMC5027654; doi:10.3897/zookeys.614.8843)
Supplement: XML Treatment for Websterinereis [file zookeys.614.8843-treatment1.xml]

<!DOCTYPE tp:taxon-treatment
  PUBLIC "-//TaxonX//DTD Taxonomic Treatment Publishing DTD v0 20100105//EN" "tax-treatment-NSO.dtd">
<tp:taxon-treatment xmlns:tp="http://www.plazi.org/taxpub"><tp:treatment-meta><kwd-group><label>Taxon classification</label><kwd><named-content content-type="kingdom">Animalia</named-content></kwd><kwd><named-content content-type="order">Phyllodocida</named-content></kwd><kwd><named-content content-type="family">Nereididae</named-content></kwd></kwd-group><mixed-citation publication-type="journal"><person-group><name><surname>de León-González</surname><given-names>Jesús Angel</given-names></name><name><surname>Balart</surname><given-names>Eduardo F.</given-names></name></person-group><article-title>A new species of <italic><tp:taxon-name><tp:taxon-name-part taxon-name-part-type="genus">Websterinereis</tp:taxon-name-part></tp:taxon-name></italic> from the Gulf of California and redescription of <italic><tp:taxon-name><tp:taxon-name-part taxon-name-part-type="genus">Websterinereis</tp:taxon-name-part> <tp:taxon-name-part taxon-name-part-type="species">foli</tp:taxon-name-part></tp:taxon-name></italic> (Fauvel, 1930) (<tp:taxon-name><tp:taxon-name-part taxon-name-part-type="phylum">Annelida</tp:taxon-name-part></tp:taxon-name>, <tp:taxon-name><tp:taxon-name-part taxon-name-part-type="family">Nereididae</tp:taxon-name-part></tp:taxon-name>)</article-title><source>Zookeys</source><day>1</day><month>9</month><year>2016</year><volume>2016</volume><issue>614</issue><fpage>15</fpage><lpage>26</lpage><pub-id pub-id-type="doi">10.3897/zookeys.614.8843</pub-id></mixed-citation></tp:treatment-meta><tp:nomenclature><label>Genus</label><tp:taxon-name>
              <tp:taxon-name-part taxon-name-part-type="genus">Websterinereis</tp:taxon-name-part>
            </tp:taxon-name><tp:taxon-authority>Pettibone, 1971</tp:taxon-authority><tp:nomenclature-citation-list><tp:nomenclature-citation><tp:taxon-name>
                  <tp:taxon-name-part taxon-name-part-type="genus">Websterinereis</tp:taxon-name-part>
                </tp:taxon-name><comment>Pettibone, 1971: 19.</comment></tp:nomenclature-citation></tp:nomenclature-citation-list></tp:nomenclature><tp:treatment-sec sec-type="type species" id="SECID0EYKAC"><title>Type species.</title><p><italic><tp:taxon-name><tp:taxon-name-part taxon-name-part-type="genus">Nereis</tp:taxon-name-part> <tp:taxon-name-part taxon-name-part-type="species">tridentata</tp:taxon-name-part></tp:taxon-name></italic> Webster, 1879, by original designation.</p></tp:treatment-sec><tp:treatment-sec sec-type="diagnosis" id="SECID0EILAC"><title>Diagnosis.</title><p>Prostomium sub-pyriform to pentagonal, one pair of frontal antennae, a pair of globose biarticulate palps, and two pairs of eyes of different shape. Peristomium with four pairs of short tentacular cirri. Pharynx with pair of jaws. Maxillary ring unarmed, oral ring with papillae on areas VI and VII-VIII. First two parapodia uniramous, remainder biramous. Notopodium represented by dorsal cirri with dorsal and median ligulae, notopodial prechaetal lobe present on anterior parapodia. Neuropodium with superior and inferior lobe forming prechaetal area; postchaetal lobe subulate to triangular, ventral ligule generally subulate. Ventral cirri short. Notochaetae homogomph spinigers; neurochaetae homogomph and heterogomph spinigers and heterogomph falcigers, those in posterior parapodia with short to long blades; anchylosed chaetae may be present. Pygidium with pair of anal cirri.</p></tp:treatment-sec></tp:taxon-treatment>
