# Supplementary material for: A new species of Websterinereis from the Gulf of California and redescription of Websterinereis foli (Fauvel, 1930) (Annelida, Nereididae)
Source: Zookeys. 2016 Sep 1;(614):15–26. doi: 10.3897/zookeys.614.8843 (PMC5027654; doi:10.3897/zookeys.614.8843)
Supplement: XML Treatment for Websterinereis foli [file zookeys.614.8843-treatment3.xml]

<!DOCTYPE tp:taxon-treatment
  PUBLIC "-//TaxonX//DTD Taxonomic Treatment Publishing DTD v0 20100105//EN" "tax-treatment-NSO.dtd">
<tp:taxon-treatment xmlns:tp="http://www.plazi.org/taxpub"><tp:treatment-meta><kwd-group><label>Taxon classification</label><kwd><named-content content-type="kingdom">Animalia</named-content></kwd><kwd><named-content content-type="order">Phyllodocida</named-content></kwd><kwd><named-content content-type="family">Nereididae</named-content></kwd></kwd-group><mixed-citation publication-type="journal"><person-group><name><surname>de León-González</surname><given-names>Jesús Angel</given-names></name><name><surname>Balart</surname><given-names>Eduardo F.</given-names></name></person-group><article-title>A new species of <italic><tp:taxon-name><tp:taxon-name-part taxon-name-part-type="genus">Websterinereis</tp:taxon-name-part></tp:taxon-name></italic> from the Gulf of California and redescription of <italic><tp:taxon-name><tp:taxon-name-part taxon-name-part-type="genus">Websterinereis</tp:taxon-name-part> <tp:taxon-name-part taxon-name-part-type="species">foli</tp:taxon-name-part></tp:taxon-name></italic> (Fauvel, 1930) (<tp:taxon-name><tp:taxon-name-part taxon-name-part-type="phylum">Annelida</tp:taxon-name-part></tp:taxon-name>, <tp:taxon-name><tp:taxon-name-part taxon-name-part-type="family">Nereididae</tp:taxon-name-part></tp:taxon-name>)</article-title><source>Zookeys</source><day>1</day><month>9</month><year>2016</year><volume>2016</volume><issue>614</issue><fpage>15</fpage><lpage>26</lpage><pub-id pub-id-type="doi">10.3897/zookeys.614.8843</pub-id></mixed-citation></tp:treatment-meta><tp:nomenclature><tp:taxon-name>
              <tp:taxon-name-part taxon-name-part-type="genus">Websterinereis</tp:taxon-name-part>
              <tp:taxon-name-part taxon-name-part-type="species">foli</tp:taxon-name-part>
            </tp:taxon-name><tp:taxon-authority>(Fauvel, 1930)</tp:taxon-authority><xref ref-type="fig" rid="F4">Fig. 4</xref><!--PageBreak--><tp:nomenclature-citation-list><tp:nomenclature-citation><tp:taxon-name>
                  <tp:taxon-name-part taxon-name-part-type="genus">Leptonereis</tp:taxon-name-part> <tp:taxon-name-part taxon-name-part-type="species">foli</tp:taxon-name-part></tp:taxon-name><comment>Fauvel, 1930: 529, fig. 3.</comment></tp:nomenclature-citation><tp:nomenclature-citation><tp:taxon-name>
                  <tp:taxon-name-part taxon-name-part-type="genus">Websterinereis</tp:taxon-name-part> <tp:taxon-name-part taxon-name-part-type="species">foli</tp:taxon-name-part></tp:taxon-name><comment>: <xref ref-type="bibr" rid="B9">Pettibone 1971</xref>: 23, figs 10–11; <xref ref-type="bibr" rid="B5">Hutchings and Reid 1990</xref>: 91; <xref ref-type="bibr" rid="B8">Pamungkas and Glasby 2015</xref>: 19.</comment></tp:nomenclature-citation><tp:nomenclature-citation><tp:taxon-name>
                  <tp:taxon-name-part taxon-name-part-type="genus">Nicon</tp:taxon-name-part>
                </tp:taxon-name><comment>sp. <xref ref-type="bibr" rid="B7">Martens et al. 1995</xref>: 17, figs 20–24.</comment></tp:nomenclature-citation></tp:nomenclature-citation-list></tp:nomenclature><tp:treatment-sec sec-type="type material" id="SECID0EBNAE"><title>Type material.</title><p>Holotype of <italic><tp:taxon-name><tp:taxon-name-part taxon-name-part-type="genus">Leptonereis</tp:taxon-name-part> <tp:taxon-name-part taxon-name-part-type="species">foli</tp:taxon-name-part></tp:taxon-name></italic> (<named-content xmlns:xlink="http://www.w3.org/1999/xlink" content-type="dwc:institutional_code" xlink:type="simple">MNHN</named-content>-685), Île des Pins, New Caledonia, 1 Jan. 1928, leg. Mme A. Pruvot-Fol.</p></tp:treatment-sec><tp:treatment-sec sec-type="redescription" id="SECID0EYNAE"><title>Redescription.</title><p>Holotype incomplete, in two fragments; anterior fragment 15 mm long, 1.1 mm wide including parapodia at chaetiger 10, with 54 chaetigers; medial region fragment 2.5 mm long, 0.7 mm wide including parapodia, with 8 chaetigers.</p><p>Pigmentation blackish; prostomium with longitudinal narrow band throughout its length, leaving thin pale mid-dorsal line, pale subtriangular area around the anterior eyes, and pale semicircular area around posterior eyes; palpophores pale; tentacular segment with solid blackish dorsal pigmentation, laterally pale, reduced to wide dorsal longitudinal band on first chaetiger.</p><p>Prostomium subpentagonal, longer than wide, with slight depression along anterior half. Two pairs of black eyes, distal ones reniform larger than proximal ones which are rounded and show lenses. Antennae tapered, not reaching tips of palpostyles; palps <!--PageBreak-->globose, palpostyles conical; both antennae and palps directed ventrally as result of an artifact of fxation. One apodous anterior segment, shorter than first chaetiger. Tentacular cirri short, tapered, longest pair reaching chaetiger one (Fig. <xref ref-type="fig" rid="F4">4 A–B</xref>).</p><fig id="F4" position="float" orientation="portrait"><label>Figure 4.</label><caption><p>
          <italic><tp:taxon-name><tp:taxon-name-part taxon-name-part-type="genus">Websterinereis</tp:taxon-name-part> <tp:taxon-name-part taxon-name-part-type="species">foli</tp:taxon-name-part></tp:taxon-name></italic>. Holotype (<named-content xmlns:xlink="http://www.w3.org/1999/xlink" content-type="dwc:institutional_code" xlink:type="simple">MNHN</named-content>-685). <bold>A</bold> Anterior end, dorsal view <bold>B</bold> Anterior end, lateral view <bold>C–E</bold> Parapodia of chaetigers 10 (dorsal cirri incomplete), 20 (dorsal cirrus folded backwards) and 38, anterior view <bold>F</bold> Supra-acicular neuropodial heterogomph falciger, chaetiger 10 <bold>G</bold> Infra-acicular neuropodial heterogomph falciger, chaetiger 10 <bold>H</bold> Supra-acicular neuropodial heterogomph falciger, chaetiger 20 <bold>I</bold> Infra-acicular neuropodial heterogomph falciger, chaetiger 20 <bold>J</bold> Supra-acicular neuropodial heterogomph falciger, chaetiger 38 <bold>K</bold> Infra-acicular neuropodial heterogomph falciger, chaetiger 38. Scale bars: <bold>A–B</bold> = 0.5 mm; <bold>C–E</bold> = 100 µm; <bold>F–K</bold> = 10 µm.</p></caption><graphic xmlns:xlink="http://www.w3.org/1999/xlink" xlink:href="zookeys-614-015-g004.jpg" position="float" orientation="portrait" xlink:type="simple" id="oo_101507.jpg"/></fig><!--PageBreak--><p>Pharynx with single jaw (left one lost), thin, with seven well-developed teeth. Maxillary ring without paragnaths or papillae; oral ring with triangular papillae on area VI, area V lacking papillae, areas VII–VIII, with seven rounded papillae.</p><p>Parapodia of first two chaetigers, uniramous, thereafter biramous. Anterior notopodia with triangular dorsal and ventral ligules, with thin notopodial prechaetal lobe inserted at base of notopodial ventral ligule; neuropodial postchaetal lobes subtriangular, superior and inferior lobes absent, neuropodial ventral ligules subconical. Dorsal cirri inserted basally, longer than ventral cirri. With large glandular area on notopodia, and smaller one on base of neuropodial ventral ligule (Fig. <xref ref-type="fig" rid="F4">4C</xref>). Median parapodia with subulate dorsal ligules, prechaetal lobes reduced to small rounded protuberances, ventral ligules triangular; neuropodial postchaetal lobes subconical, ventral ligules subtriangular. Dorsal cirri longer than ventrals, both inserted basally. Glandular area present in supra-acicular region (Fig. <xref ref-type="fig" rid="F4">4D</xref>). Posterior parapodia with triangular dorsal ligules, notopodial prechaetal lobes absent, ventral ligules triangular; neuropodial postchaetal lobes broad, wider than long, ventral ligules subtriangular. Dorsal and ventral cirri subequal (Fig. <xref ref-type="fig" rid="F4">4E</xref>).</p><p>Anterior parapodia with four homogomph spinigers in supra-acicular notochaetae; supra-acicular neurochaetae include three homogomph spinigers and two heterogomph falcigers with thick handle and short triangular blades (Fig. <xref ref-type="fig" rid="F4">4F</xref>); infra-acicular neurochaetae seven heterogomph falcigers with blades diminishing gradually ventrally (Fig. <xref ref-type="fig" rid="F4">4G</xref>). Median parapodia with three homogomph spinigers in supra-acicular notochaetae; supra-acicular neurochaetae three homogomph spinigers and two heterogomph falcigers with thick handle and oval blades (Fig. <xref ref-type="fig" rid="F4">4H</xref>); infra-acicular neurochaetae seven heterogomph falcigers with thin handles and triangular blades (Fig. <xref ref-type="fig" rid="F4">4I</xref>). Posterior parapodia with five homogomph spinigers in supra-acicular notochaetae; supra-acicular neurochaetae include two homogomph spinigers and one heterogomph falciger (Fig. <xref ref-type="fig" rid="F4">4J</xref>); infra-acicular neurochaetae six heterogomph falcigers (Fig. <xref ref-type="fig" rid="F4">4K</xref>). Pygidium unknown.</p></tp:treatment-sec><tp:treatment-sec sec-type="remarks" id="SECID0EORAE"><title>Remarks.</title><p>After reviewing the holotype of <italic><tp:taxon-name><tp:taxon-name-part taxon-name-part-type="genus">Websterinereis</tp:taxon-name-part> <tp:taxon-name-part taxon-name-part-type="species">foli</tp:taxon-name-part></tp:taxon-name></italic> some differences were noted from the description by <xref ref-type="bibr" rid="B9">Pettibone (1971)</xref>. In her description of <italic><tp:taxon-name><tp:taxon-name-part taxon-name-part-type="genus">Websterinereis</tp:taxon-name-part> <tp:taxon-name-part taxon-name-part-type="species">foli</tp:taxon-name-part></tp:taxon-name></italic> Pettibone combined her observations of the holotype of <italic><tp:taxon-name><tp:taxon-name-part taxon-name-part-type="genus">Leptonereis</tp:taxon-name-part> <tp:taxon-name-part taxon-name-part-type="species">foli</tp:taxon-name-part></tp:taxon-name></italic> Fauvel, 1930 and the holotype and paratypes of <italic><tp:taxon-name><tp:taxon-name-part taxon-name-part-type="genus">Ceratocephala</tp:taxon-name-part> <tp:taxon-name-part taxon-name-part-type="species">corallicola</tp:taxon-name-part></tp:taxon-name></italic> Reish, 1968. This explains why her description begins with the measurements of a specimen that does not match the holotypes of either species, as 20 mm long and up to 112 chaetigers. Since <xref ref-type="bibr" rid="B9">Pettibone (1971)</xref> mixed morphological features of these two species originally described from very distant localities we have restricted our redescription of <italic><tp:taxon-name><tp:taxon-name-part taxon-name-part-type="genus">Websterinereis</tp:taxon-name-part> <tp:taxon-name-part taxon-name-part-type="species">foli</tp:taxon-name-part></tp:taxon-name></italic> to only the specimen that <xref ref-type="bibr" rid="B4">Fauvel (1930)</xref> designated as the holotype.</p></tp:treatment-sec><tp:treatment-sec sec-type="distribution" id="SECID0ESTAE"><title>Distribution.</title><p>Central Pacific (New Caledonia, Marshall Islands), Australia (Western Australia, New South Wales, South Australia, Lizard Islands), Indonesia.</p></tp:treatment-sec><ref-list><ref id="B9"><mixed-citation xmlns:xlink="http://www.w3.org/1999/xlink" xlink:type="simple">
          <person-group><name name-style="western"><surname>Pettibone</surname><given-names>MH</given-names></name></person-group> (<year>1971</year>) <article-title>Revision of some species referred to <italic><tp:taxon-name><tp:taxon-name-part taxon-name-part-type="genus">Leptonereis</tp:taxon-name-part></tp:taxon-name></italic>, <italic><tp:taxon-name><tp:taxon-name-part taxon-name-part-type="genus">Nicon</tp:taxon-name-part></tp:taxon-name></italic>, and <italic><tp:taxon-name><tp:taxon-name-part taxon-name-part-type="genus">Laeonereis</tp:taxon-name-part></tp:taxon-name></italic> (<tp:taxon-name><tp:taxon-name-part taxon-name-part-type="class">Polychaeta</tp:taxon-name-part></tp:taxon-name>: <tp:taxon-name><tp:taxon-name-part taxon-name-part-type="family">Nereididae</tp:taxon-name-part></tp:taxon-name>).</article-title> <source>Smithsonian Contributions to Zoology</source> <volume>104</volume>: <fpage>1</fpage>–<lpage>53</lpage>. doi: <ext-link xlink:type="simple" ext-link-type="doi" xlink:href="10.5479/si.00810282.104">10.5479/si.00810282.104</ext-link></mixed-citation></ref><ref id="B5"><mixed-citation xmlns:xlink="http://www.w3.org/1999/xlink" xlink:type="simple">
          <person-group><name name-style="western"><surname>Hutchings</surname><given-names>P</given-names></name><name name-style="western"><surname>Reid</surname><given-names>A</given-names></name></person-group> (<year>1990</year>) <article-title>The <tp:taxon-name><tp:taxon-name-part taxon-name-part-type="family">Nereididae</tp:taxon-name-part></tp:taxon-name> (<tp:taxon-name><tp:taxon-name-part taxon-name-part-type="class">Polychaeta</tp:taxon-name-part></tp:taxon-name>) from Australia. <tp:taxon-name><tp:taxon-name-part taxon-name-part-type="subfamily">Gymnonereidinae</tp:taxon-name-part></tp:taxon-name> <italic>sensu</italic> Fitzhugh, 1987: <italic><tp:taxon-name><tp:taxon-name-part taxon-name-part-type="genus">Australonereis</tp:taxon-name-part></tp:taxon-name></italic>, <italic><tp:taxon-name><tp:taxon-name-part taxon-name-part-type="genus">Ceratocephale</tp:taxon-name-part></tp:taxon-name></italic>, <italic><tp:taxon-name><tp:taxon-name-part taxon-name-part-type="genus">Dendronereides</tp:taxon-name-part></tp:taxon-name></italic>, <italic><tp:taxon-name><tp:taxon-name-part taxon-name-part-type="genus">Gymnonereis</tp:taxon-name-part></tp:taxon-name></italic>, <italic><tp:taxon-name><tp:taxon-name-part taxon-name-part-type="genus">Nicon</tp:taxon-name-part></tp:taxon-name></italic>, <italic><tp:taxon-name><tp:taxon-name-part taxon-name-part-type="genus">Olganereis</tp:taxon-name-part></tp:taxon-name></italic> and <italic><tp:taxon-name><tp:taxon-name-part taxon-name-part-type="genus">Websterinereis</tp:taxon-name-part></tp:taxon-name></italic>.</article-title> <source>Records of the Australian Museum</source> <volume>42</volume>(<issue>1</issue>): <fpage>69</fpage>–<lpage>100</lpage>. doi: <ext-link xlink:type="simple" ext-link-type="doi" xlink:href="10.3853/j.0067-1975.42.1990.107">10.3853/j.0067-1975.42.1990.107</ext-link></mixed-citation></ref><ref id="B8"><mixed-citation xmlns:xlink="http://www.w3.org/1999/xlink" xlink:type="simple">
          <person-group><name name-style="western"><surname>Pamungkas</surname><given-names>J</given-names></name><name name-style="western"><surname>Glasby</surname><given-names>CJ</given-names></name></person-group> (<year>2015</year>) <article-title>Taxonomy of reproductive <tp:taxon-name><tp:taxon-name-part taxon-name-part-type="family">Nereididae</tp:taxon-name-part></tp:taxon-name> (<tp:taxon-name><tp:taxon-name-part taxon-name-part-type="phylum">Annelida</tp:taxon-name-part></tp:taxon-name>) in multispecies swarms at Ambon Island, Indonesia.</article-title> <source>ZooKeys</source> <volume>520</volume>: <fpage>1</fpage>–<lpage>25</lpage>. doi: <ext-link ext-link-type="doi" xlink:href="10.3897/zookeys.520.9581" xlink:type="simple">10.3897/zookeys.520.9581</ext-link></mixed-citation></ref><ref id="B7"><mixed-citation xmlns:xlink="http://www.w3.org/1999/xlink" xlink:type="simple">
          <person-group><name name-style="western"><surname>Martens</surname><given-names>JM</given-names></name><name name-style="western"><surname>Heuer</surname><given-names>U</given-names></name><name name-style="western"><surname>Hartmann-Schröder</surname><given-names>G</given-names></name></person-group> (<year>1995</year>) <article-title>Massenschwärmen des Südsee- Palolowurms (<italic><tp:taxon-name><tp:taxon-name-part taxon-name-part-type="genus">Palola</tp:taxon-name-part> <tp:taxon-name-part taxon-name-part-type="species">viridis</tp:taxon-name-part></tp:taxon-name></italic> Gray) und weiterer Polychaeten wie <italic><tp:taxon-name><tp:taxon-name-part taxon-name-part-type="genus">Lysidice</tp:taxon-name-part> <tp:taxon-name-part taxon-name-part-type="species">oele</tp:taxon-name-part></tp:taxon-name></italic> Horst und <italic><tp:taxon-name><tp:taxon-name-part taxon-name-part-type="genus">Lumbrineris</tp:taxon-name-part> <tp:taxon-name-part taxon-name-part-type="species">natans</tp:taxon-name-part></tp:taxon-name></italic> n. sp. auf Ambon (Molukken; Indonesien).</article-title> <source>Mitteilungen aus dem Zoologischen Institut und Zoologische Museum der Universität Hamburg</source> <volume>92</volume>: <fpage>7</fpage>–<lpage>34</lpage>.</mixed-citation></ref><ref id="B4"><mixed-citation xmlns:xlink="http://www.w3.org/1999/xlink" xlink:type="simple">
          <person-group><name name-style="western"><surname>Fauvel</surname><given-names>P</given-names></name></person-group> (<year>1930</year>) <article-title>Annélides polychètes de Nouvelle-Calédonie, recueillies par Mme A. Pruvot-Fol in 1928.</article-title> <source>Archives de Zoologie Expérimentale et Générale</source> <volume>69</volume>: <fpage>501</fpage>–<lpage>562</lpage>.</mixed-citation></ref></ref-list></tp:taxon-treatment>
